# Supplementary material for: Dietary Probiotic Effect of Lactococcus lactis WFLU12 on Low-Molecular-Weight Metabolites and Growth of Olive Flounder (Paralichythys olivaceus)
Source: Front Microbiol. 2018 Sep 5;9:2059. doi: 10.3389/fmicb.2018.02059 (PMC6134039; doi:10.3389/fmicb.2018.02059)
Supplement: Additional File 1 — Compounds detected in the pellet mixed with probiotics (Pellet-P) and control pellet (Pellet-C). [file Table_1.xlsx]

## Sheet: Additional file 1
Compounds detected in the pellet mixed with probiotics (Pellet-P) and control pellet (Pellet-C)
No.	ID	HMT DB †	Relative Area		Ratio ¶
		Compound name	Pellet-C	Pellet-P	Pellet-C vs Pellet-P
1	C_0045	1-Methylhistamine	0.000406044	0.000364622	1.1136
2	C_0096	1-Methylhistidine 3-Methylhistidine	0.00216993	0.00197807	1.097
3	C_0069	1H-Imidazole-4-propionic acid	0.00300017	0.00260268	1.15272
4	C_0136	2'-Deoxyadenosine 5'-Deoxyadenosine	0.000211886	N.D.
5	C_0139	2'-Deoxyguanosine	0.0010894	0.00105792	1.02975
6	C_0128	2'-Deoxyuridine	N.D.	0.000765987
7	C_0109	2-(Creatinine-3-yl)propionic acid	0.0062768	0.00581199	1.07997
8	C_0021	2-Aminoisobutyric acid 2-Aminobutyric acid	0.0121522	0.0108592	1.11907
9	A_0024	2-Hydroxy-4-methylvaleric acid	0.00061955	0.000607669	1.01955
10	A_0011	2-Hydroxybutyric acid	0.000737005	0.000750764	0.981674
11	A_0032	2-Hydroxyglutaric acid	0.00216977	0.00213187	1.01778
12	A_0018	2-Hydroxyvaleric acid	0.000236702	0.000226299	1.04597
13	A_0054	2-Isopropylmalic acid	0.000134938	0.000132827	1.01589
14	C_0041	2-Phenylethylamine	0.00480373	0.00458594	1.04749
15	A_0099	3'-AMP	0.00112904	0.00113385	0.995764
16	A_0091	3'-CMP 2'-CMP	0.000877995	0.00087696	1.00118
17	A_0040	3-(4-Hydroxyphenyl)propionic acid	0.000300585	0.000292819	1.02652
18	C_0029	3-Amino-2-piperidone	0.00302423	0.00292417	1.03422
19	C_0018	3-Aminoisobutyric acid	0.00256753	0.00217615	1.17985
20	C_0056	3-Guanidinopropionic acid	0.000482441	0.000440103	1.0962
21	A_0038	3-Hydroxy-3-methylglutaric acid	0.000357743	0.000264371	1.35318
22	A_0010	3-Hydroxybutyric acid	0.000656759	0.000609808	1.07699
23	A_0058	3-Phosphoglyceric acid	0.00132271	0.00152955	0.864771
24	C_0084	4-(β-Acetylaminoethyl)imidazole	0.00124346	0.00116416	1.06812
25	C_0073	4-Guanidinobutyric acid	0.00796978	0.00689508	1.15586
26	C_0071	4-Methyl-5-thiazoleethanol	0.000324582	0.000298727	1.08655
27	C_0010	4-Methylpyrazole	0.000682931	0.000555919	1.22847
28	A_0057	4-Pyridoxic acid	0.000255307	0.000228224	1.11867
29	C_0034	5-Aminovaleric acid	0.0133395	0.0125465	1.0632
30	C_0092	5-Hydroxylysine	0.000565592	0.000509193	1.11076
31	A_0021	5-Oxo-2-tetrahydrofurancarboxylic acid	0.000804474	0.000693654	1.15976
32	A_0020	5-Oxoproline	0.0452861	0.0417921	1.08361
33	C_0119	ADMA	0.00244049	0.00219053	1.11411
34	A_0112	ADP	6.54518e-05	7.40069e-05	0.884401
35	A_0098	AMP	0.00711743	0.00653592	1.08897
36	C_0075	Acetylcholine	N.D.	0.000414144
37	C_0064	Adenine	0.00574835	0.00509952	1.12723
38	C_0140	Adenosine	0.00640849	0.00598772	1.07027
39	C_0054	Agmatine	0.0179934	0.017192	1.04662
40	C_0013	Ala	0.352157	0.315545	1.11603
41	C_0005	Aminoacetone	0.00656255	0.00549769	1.19369
42	C_0039	Anserine_divalent	0.000696016	0.000754006	0.923091
43	C_0100	Arg	0.138876	0.132028	1.05186
44	C_0147	Arg-Glu	0.000708256	0.000797137	0.888499
45	C_0146	Argininosuccinic acid	0.00014984	0.000195291	0.767265
46	A_0095	Ascorbate 2-glucoside	0.000147939	0.000124058	1.1925
47	A_0077	Ascorbate 2-phosphate	0.00596284	0.00578794	1.03022
48	C_0060	Asn	0.028245	0.0257081	1.09868
49	C_0063	Asp	0.0620729	0.0592961	1.04683
50	C_0033	Betaine	0.339516	0.312492	1.08648
51	C_0038	Betaine aldehyde_+H2O	0.000388739	0.000316698	1.22747
52	C_0086	Betonicine	0.00203318	0.00173126	1.17439
53	C_0129	Butyrylcarnitine	0.00111008	0.00117734	0.942875
54	A_0118	CDP-choline	7.93491e-05	7.63597e-05	1.03915
55	A_0092	CMP	0.000250824	0.000261805	0.958057
56	C_0017	Cadaverine	0.0752879	0.0729185	1.03249
57	C_0116	Caffeine	0.0119247	0.0112458	1.06037
58	C_0091	Carnitine	0.0391917	0.038525	1.01731
59	C_0127	Carnosine	0.000242276	0.000248007
60	A_0109	Cholic acid	0.000899065	0.000394632	2.27824
61	C_0022	Choline	0.657044	0.61937	1.06083
62	A_0033	Citramalic acid	0.000361554	0.000315064	1.14756
63	A_0064	Citric acid	0.0847031	0.081975	1.03328
64	C_0101	Citrulline	0.00767052	0.0124327	0.616963
65	C_0057	Creatine	0.646482	0.603537	1.07116
66	C_0028	Creatinine	0.692745	0.649589	1.06643
67	C_0126	Cystathionine	0.00338384	0.00332034	1.01913
68	A_0044	Cysteic acid	0.000343622	0.000356345	0.964294
69	C_0025	Cytosine	0.000865693	0.000910957	0.950312
70	C_0087	Daminozide Ala-Ala	0.00457412	0.00401404	1.13953
71	A_0049	Decanoic acid	0.000498734	0.0004819	1.03493
72	C_0024	Diethanolamine	0.000611177	N.D.
73	A_0036	Dihydroorotic acid	0.00015287	0.000153147	0.998191
74	C_0070	Ectoine	0.000950532	0.000976853	0.973055
75	C_0003	Ethanolamine	0.0165334	0.0165182	1.00092
76	A_0028	Ethanolamine phosphate	0.00156322	0.00166387	0.939508
77	A_0081	Fructose 6-phosphate	0.000129559	0.000139886	0.926174
78	A_0013	Fumaric acid	0.00103019	0.00120422	0.855488
79	C_0019	GABA	0.0306095	0.0288607	1.06059
80	A_0102	GMP	0.000513079	0.000536015	0.95721
81	C_0103	Galactosamine-1 Glucosamine-1	0.00228685	0.00177918	1.28534
82	C_0105	Galactosamine-2 Glucosamine-2	0.000639034	0.000825093	0.7745
83	C_0077	Gln	0.0161886	0.0140785	1.14988
84	C_0079	Glu	0.195819	0.184596	1.0608
85	C_0142	Glu-Glu	0.000633969	0.000683318	0.927781
86	A_0071	Glucaric acid	0.00131979	0.00116507	1.1328
87	A_0068	Gluconic acid	0.0195591	0.0178083	1.09831
88	C_0102	Gluconolactone	0.00690866	0.00647974	1.06619
89	C_0117	Glucosaminic acid	0.00022497	N.D.
90	A_0078	Glucose 1-phosphate	0.000328155	0.000272285	1.20519
91	A_0067	Glucuronic acid Galacturonic acid	0.000124403	0.000119994	1.03675
92	A_0023	Glutaric acid	0.00038352	0.000321053	1.19457
93	C_0148	Glutathione (GSSG)_divalent	0.000843323	0.000736433	1.14514
94	C_0007	Gly	0.115371	0.107447	1.07375
95	C_0061	Gly-Gly	0.00335219	0.0027748	1.20808
96	A_0012	Glyceric acid	0.00507027	0.00482692	1.05042
97	C_0016	Glycerol	0.144121	0.14219	1.01358
98	A_0047	Glycerol 2-phosphate	0.00035326	0.00035934	0.983081
99	A_0048	Glycerol 3-phosphate	0.0126956	0.0129995	0.976621
100	C_0137	Glycerophosphocholine	0.113112	0.110787	1.02099
101	C_0031	Guanidoacetic acid	0.00138781	0.00138301	1.00347
102	C_0083	Guanine	0.0761932	0.0657806	1.15829
103	C_0144	Guanosine	0.00827917	0.00775891	1.06705
104	A_0015	Hexanoic acid	0.00043642	0.00042308	1.03153
105	C_0085	His	0.407593	0.386407	1.05483
106	C_0145	His-Glu	N.D.	0.000237224
107	C_0026	Histamine	0.062549	0.0596595	1.04843
108	A_0056	Homocysteic acid	0.000485285	0.000461581	1.05135
109	C_0037	Homoserine	0.00156382	0.00131592	1.18839
110	A_0055	Homovanillic acid	0.000186269	0.000159992	1.16424
111	C_0055	Hydroxyproline	0.00259201	0.00217935	1.18935
112	C_0065	Hypoxanthine	0.117549	0.10901	1.07833
113	A_0100	IMP	0.0139105	0.0130267	1.06785
114	C_0058	Ile	0.219326	0.197581	1.11006
115	C_0046	Imidazole-4-acetic acid	0.00309725	0.00332753	0.930795
116	C_0141	Inosine	0.111021	0.103308	1.07466
117	A_0019	Isethionic acid	0.00143927	0.00124678	1.15439
118	C_0011	Isoamylamine	0.00763	0.00760915	1.00274
119	A_0005	Isobutyric acid Butyric acid	0.00148342	0.00154324	0.961242
120	A_0063	Isocitric acid	0.00176496	0.00157211	1.12267
121	C_0080	Isoglutamic acid	0.00252828	0.0023962	1.05512
122	C_0008	Isopropanolamine	0.000696016	0.000653764	1.06463
123	A_0008	Isovaleric acid Valeric acid	0.000416246	0.000436983	0.952546
124	A_0050	Isovalerylalanine N-Acetylleucine	0.000212718	0.000199776	1.06478
125	C_0135	Isovalerylcarnitine	N.D.	0.000600649
126	A_0007	Lactic acid	0.736238	0.689228	1.06821
127	C_0059	Leu	0.429039	0.402117	1.06695
128	C_0078	Lys	0.771057	0.747681	1.03126
129	A_0025	Malic acid	0.0309107	0.0306333	1.00906
130	C_0104	Mannosamine	0.00146167	0.00122925	1.18908
131	C_0081	Met	0.026563	0.0246254	1.07868
132	C_0093	Methionine sulfoxide	0.0604098	0.0553583	1.09125
133	C_0006	Methylguanidine	0.0345218	0.0313144	1.10243
134	C_0097	Metronidazole	0.000203444	0.000188901	1.07699
135	A_0034	Mevalonic acid	0.000173492	0.000155286	1.11724
136	A_0072	Mucic acid	0.000789904	0.000655795	1.2045
137	C_0020	N,N-Dimethylglycine	0.00318082	0.00291498	1.0912
138	A_0022	N-Acetylalanine	0.000595566	0.000522754	1.13929
139	A_0053	N-Acetylaspartic acid	0.00223993	0.00216096	1.03654
140	A_0086	N-Acetylglucosamine 1-phosphate	0.00018582	0.000161275	1.15219
141	A_0061	N-Acetylglutamic acid	0.000561047	0.000570024	0.984252
142	A_0016	N-Acetylglycine	0.000149508	0.000128763	1.16111
143	C_0118	N-Acetylhistidine	0.0109822	0.00955207	1.14972
144	C_0112	N-Acetyllysine-1	0.00705133	0.00641025	1.10001
145	C_0113	N-Acetyllysine-2	0.00748143	0.00724413	1.03276
146	A_0062	N-Acetylmethionine	0.000221684	0.00023571	0.940496
147	A_0089	N-Acetylneuraminic acid	0.000251272	0.000291108	0.863157
148	C_0098	N-Acetylornithine	0.00286932	0.00275763	1.0405
149	A_0070	N-Acetylphenylalanine	N.D.	9.81768e-05
150	C_0053	N-Acetylputrescine	0.000975013	0.000930127	1.04826
151	A_0009	N-Formylglycine	0.000122162	0.00011978	1.01988
152	C_0050	N-Methylproline	0.000736536	0.000726849	1.01333
153	C_0099	N5-Ethylglutamine	0.00178668	0.00175642	1.01723
154	C_0115	N6,N6,N6-Trimethyllysine	0.00447451	0.00406476	1.1008
155	C_0111	N6-Acetyllysine	0.000850076	0.000882602	0.963148
156	C_0089	N6-Methyllysine	0.00130508	0.00119611	1.09111
157	C_0110	N8-Acetylspermidine	0.000435168	0.000245212	1.77466
158	C_0042	Nicotinamide	0.0173806	0.0132738	1.30939
159	C_0043	Nicotinic acid	0.0561249	0.0546682	1.02665
160	C_0114	Nω-Methylarginine	0.000739068	0.00068212	1.08349
161	C_0122	O-Acetylcarnitine	0.0156382	0.0136847	1.14275
162	C_0090	O-Acetylhomoserine 2-Aminoadipic acid	0.000594293	0.000633796	0.937673
163	A_0029	Octanoic acid	0.00100397	0.000949684	1.05716
164	C_0062	Ornithine	0.0252203	0.0228686	1.10284
165	A_0006	Oxamic acid	0.000144353	0.00011101
166	A_0073	Pantothenic acid	0.0114047	0.0104921	1.08699
167	A_0037	Pelargonic acid	0.000163854	0.000159564
168	C_0082	Penicillamine	0.00116706	0.00105553	1.10567
169	C_0094	Phe	0.130385	0.12035	1.08338
170	A_0066	Phenaceturic acid	0.000114092	9.30434e-05	1.22623
171	C_0108	Phosphorylcholine	0.0204267	0.0193753	1.05427
172	C_0049	Pipecolic acid	0.00263085	0.00229397	1.14685
173	C_0030	Pro	0.213402	0.197498	1.08053
174	A_0002	Propionic acid	0.00114765	0.00123694	0.92781
175	A_0101	Prostaglandin E2	0.000452783	0.000422652	1.07129
176	C_0012	Putrescine	0.0273413	0.0294082	0.929716
177	C_0095	Pyridoxine	0.0065921	0.00576567	1.14334
178	A_0065	Quinic acid	0.000521821	0.000525748	0.99253
179	C_0152	Riboflavin	0.00284949	0.00264701	1.07649
180	A_0074	Ribulose 5-phosphate	0.000713245	0.000664565	1.07325
181	C_0153	S-Adenosylhomocysteine	0.000141398	0.000123804	1.14211
182	C_0120	SDMA	0.000522117	0.000529561	0.985943
183	C_0143	Saccharopine	0.00151275	0.00124443	1.21562
184	C_0015	Sarcosine	0.025279	0.0231238	1.0932
185	A_0085	Sedoheptulose 7-phosphate	0.000105126	0.000106732	0.984951
186	C_0023	Ser	0.0653757	0.0601148	1.08751
187	A_0052	Shikimic acid	0.00011611	0.000119994	0.96763
188	C_0076	Spermidine	0.00546092	0.00518219	1.05378
189	C_0121	Spermine	0.000173476	9.50494e-05	1.82512
190	C_0072	Stachydrine	0.0185544	0.0175366	1.05804
191	A_0017	Succinic acid	0.0345256	0.0326	1.05907
192	A_0110	Sucrose 6'-phosphate	0.000166768	0.0001632	1.02186
193	A_0083	Sulfotyrosine	N.D.	6.93013e-05
194	C_0044	Taurine	0.191731	0.179678	1.06708
195	A_0121	Taurocholic acid	0.026785	0.0272247	0.98385
196	A_0039	Terephthalic acid	0.000220115	0.000205337	1.07197
197	C_0106	Theobromine	0.00616326	0.00543739	1.1335
198	C_0138	Thiamine	0.0123168	0.0109087	1.12908
199	C_0036	Thr	0.117968	0.107753	1.0948
200	C_0130	Thr-Asp-1	0.00126625	0.00132071	0.958766
201	C_0131	Thr-Asp-2 Ser-Glu	0.000163768	0.000217256
202	A_0026	Threonic acid	0.00386278	0.00366548	1.05383
203	C_0132	Thymidine	0.00139203	0.00107909	1.29
204	C_0066	Trigonelline	0.0133788	0.0118768	1.12646
205	C_0001	Trimethylamine	0.237544	0.237038	1.00214
206	C_0009	Trimethylamine N-oxide	0.0635037	0.0610705	1.03984
207	C_0123	Trp	0.0269479	0.0245172	1.09914
208	C_0088	Tryptamine	0.00117424	0.00110944	1.0584
209	C_0107	Tyr	0.0658387	0.0623764	1.05551
210	C_0151	Tyr-Glu	0.00047611	0.000599051	0.794774
211	C_0068	Tyramine	0.0238676	0.0215339	1.10837
212	A_0123	UDP-N-acetylgalactosamine UDP-N-acetylglucosamine	0.000240961	0.00023849	1.01036
213	A_0093	UMP	0.000426781	0.000417091	1.02323
214	C_0027	Uracil	0.00576017	0.00532037	1.08266
215	C_0002	Urea	0.0285683	0.0241238	1.18424
216	A_0043	Uric acid	0.00100755	0.000898136	1.12183
217	C_0134	Uridine	0.00330534	0.00301562	1.09607
218	C_0032	Val	0.26532	0.245133	1.08235
219	A_0030	XA0004	0.000232668	0.00019507	1.19274
220	A_0041	XA0012	0.00136821	0.00122603	1.11597
221	A_0060	XA0017	0.000158026	0.000176675	0.894441
222	A_0076	XA0033	0.00278372	0.00266853	1.04317
223	C_0004	XC0001	0.00491854	0.005175	0.950442
224	C_0048	XC0016	0.0021024	0.00200882	1.04658
225	C_0051	XC0017	0.00150768	0.00117294	1.28538
226	C_0125	XC0065	N.D.	0.000318695
227	C_0150	XC0126	0.000751308	0.000817505	0.919026
228	A_0035	Xanthine	0.00403649	0.00373649	1.08029
229	C_0035	allo-Threonine	0.00158197	0.00186984	0.846046
230	A_0087	cCMP 2',3'-cCMP	0.00023065	0.000207262	1.11284
231	A_0051	cis-Aconitic acid	0.00174747	0.0014981	1.16646
232	A_0088	dCMP	N.D.	7.01568e-05
233	A_0090	dTMP	0.000227288	0.000232288	0.978477
234	A_0082	myo-Inositol 1-phosphate myo-Inositol 3-phosphate	0.000604756	0.000511845	1.18152
235	A_0080	myo-Inositol 2-phosphate	0.000362675	0.000344581	1.05251
236	A_0027	p-Hydroxybenzoic acid	0.000238496	0.000201701	1.18242
237	C_0052	trans-Glutaconic acid	0.00123586	0.00108468	1.13938
238	C_0014	β-Ala	0.0204913	0.0190402	1.07621
239	C_0124	β-Ala-Lys	0.00401401	0.0035967	1.11603
240	C_0074	γ-Butyrobetaine	0.015176	0.0140565	1.07964
† Putative metabolites which were assigned on the basis of m/z and MT in HMT standard compound library.
ID consists of analysis mode and number. 'C' and 'A' showed cation and anion modes, respectively.
N.D. (Not Detected): The target peak or metabolite was below detection limits.
N.A. (Not Available): The calculation was impossible because of insufficience of the data.
|| The p-value is computed by Welch's t-test. (*<0.05, **<0.01, ***<0.001)
¶ The ratio is of computed by using averaged detection values. The latter was used as denominator.

## Sheet: Additional file 2
List of 147 metabolites in group IFP ≈ IFC
No.	ID	Compound name	Functional group	Mean		SD		Ratio ¶		Classification &	Pellet chow
				IFC	IFP	IFC	IFP	IFP vs IFC	p-value ||
1	A_0070	2-Deoxyglucose 6-phosphate	others	0.000294399	0.000159775	0.000226602	N.A.	0.542715	N.A.	C	–
2	A_0064	2-Deoxyribose 1-phosphate	others	0.0010851	0.00116248	0.000387884	0.000236894	1.07131	0.78564		–
3	A_0050	3-Phosphoglyceric acid	Central carbon metabolism intermediates	0.00042967	0.000341853	4.23103e-05	9.69566e-05	0.795616	0.25433		–
4	A_0019	3-Ureidopropionic acid	Nucleic acid derivative	0.000505062	N.D.	N.A.	N.A.	<1	N.A.		–
5	A_0025	4-Acetamidobutanoic acid	others	6.92484e-05	0.00015683	N.A.	7.57157e-05	2.26474	N.A.		–
6	A_0016	4-Methyl-2-oxovaleric acid 3-Methyl-2-oxovaleric acid	others	N.D.	0.00102211	N.A.	0.000118446	1<	N.A.		–
7	A_0120	CMP-N-acetylneuraminate	Central carbon metabolism intermediates	0.00179551	0.00250457	0.000205336	0.000400789	1.39491	0.072584		–
8	A_0014	Citraconic acid	others	0.00101059	0.00125214	0.000128334	0.000145927	1.23902	0.098783		–
9	C_0031	Cys	others	0.0790146	0.103713	0.00991387	0.0191285	1.31258	0.14122		–
10	C_0099	Cystine	Lipid metabolism relatives	0.0165156	0.0272049	0.000678148	0.00966173	1.64723	0.19485		–
11	C_0101	Cytidine	Nucleic acid derivative	0.000808884	0.000825801	3.56366e-06	0.000430415	1.02091	0.95192		–
12	C_0104	Dyphylline	others	0.0061527	0.00780955	0.00291771	0.00183224	1.26929	0.45988		–
13	A_0109	GDP	Nucleic acid derivative	0.0002511	0.000285957	6.77036e-05	5.05896e-05	1.13882	0.51745		–
14	A_0075	Glucose 6-phosphate	Central carbon metabolism intermediates	0.012135	0.0127194	0.00253606	0.00296042	1.04816	0.80822		–
15	C_0117	Glutathione (GSH)	others	0.0339099	0.0445871	0.00827183	0.00348897	1.31487	0.14193		–
16	C_0086	Gly-Asp	others	0.00312688	0.00361887	0.000540075	0.00138989	1.15734	0.61344		–
17	C_0081	Gly-Leu N-Acetyllysine	peptide	0.00831149	0.0146927	0.00227141	0.00491428	1.76775	0.13974		–
18	C_0018	Hypotaurine	Amino acid derivative	0.00410536	0.00566189	0.00179369	0.001189	1.37915	0.288		–
19	A_0015	Itaconic acid	others	0.000646341	0.00121401	N.A.	0.000221482	1.87829	N.A.		–
20	A_0061	Lauric acid	others	0.00122594	0.00146559	0.000153108	5.7864e-05	1.19548	0.099364		–
21	A_0017	N-Acetyl-β-alanine	Amino acid derivative	0.00176066	0.00321413	0.000593008	0.00105024	1.82553	0.12356		–
22	C_0095	N-Acetylgalactosamine N-Acetylmannosamine N-Acetylglucosamine	Central carbon metabolism intermediates	0.014979	0.0188459	0.00125546	0.0024619	1.25816	0.094607		–
23	A_0082	N-Acetylglucosamine 6-phosphate	Central carbon metabolism intermediates	0.000510526	0.000676854	0.000130246	0.000161975	1.3258	0.24107		–
24	A_0045	N-Carbamoylaspartic acid	others	0.000296127	0.00030739	N.A.	3.13837e-05	1.03804	N.A.		–
25	A_0121	NAD+	others	0.00010104	0.000126533	1.23968e-05	N.A.	1.2523	N.A.		–
26	A_0049	O-Phosphoserine	Lipid metabolism relatives	0.000604804	0.000811149	5.02889e-05	0.000208925	1.34118	0.22518		–
27	A_0065	O-Succinylhomoserine	others	0.000178262	0.000193423	N.A.	8.0855e-06	1.08505	N.A.		–
28	C_0112	Ophthalmic acid	others	0.00121711	0.00154228	N.A.	0.000107144	1.26717	N.A.		–
29	A_0030	Phenylpyruvic acid	others	0.00152663	0.000935296	0.000845403	0.000795591	0.612653	0.42763		–
30	C_0005	Piperidine	Amino acid metabolism relatives	N.D.	0.00308616	N.A.	N.A.	1<	N.A.		–
31	A_0003	Pyruvic acid	others	N.D.	0.00479733	N.A.	N.A.	1<	N.A.		–
32	A_0067	Ribose 5-phosphate	Central carbon metabolism intermediates	0.000692691	0.000439536	0.00019152	0.000414145	0.634535	0.54065		–
33	A_0062	S-Sulfocysteine	others	0.000459482	0.000784466	0.000412959	0.000125754	1.70728	0.45929		–
34	C_0046	Thiaproline	others	0.00860517	0.0119733	0.00230309	0.00470126	1.39141	0.34868		–
35	A_0056	XA0019	others	0.000971288	0.000954406	0.000373202	0.000299	0.982619	0.96247		–
36	A_0071	XA0036 Ascorbate 2-sulfate	others	0.000141705	0.000214704	N.A.	1.99326e-05	1.51514	N.A.		–
37	A_0110	XA0065	others	8.84423e-05	0.000145195	N.A.	N.A.	1.6417	N.A.		–
38	C_0119	XC0132	others	0.00129361	0.00197964	0.000229846	0.000979602	1.53032	0.34981		–
39	A_0079	Xanthosine	Nucleic acid derivative	0.000300865	0.000335685	6.51484e-05	1.85849e-05	1.11574	0.45578		–
40	A_0091	dAMP	Nucleic acid derivative	0.000964512	0.00110192	0.000318304	0.000277092	1.14247	0.60343		–
41	C_0114	γ-Glu-Val-Gly	others	0.00188328	0.00193818	0.000456591	0.000347048	1.02915	0.89975		–
42	C_0053	1H-Imidazole-4-propionic acid	others	N.D.	0.00219078	N.A.	0.000211631	1<	N.A.	d	+
43	C_0072	1-Methylhistidine 3-Methylhistidine	Amino acid derivative	0.00349907	0.00515126	0.000225387	0.00151414	1.47218	0.1971		+
44	C_0108	2'-Deoxyguanosine	Nucleic acid derivative	0.0106444	0.013494	0.00162432	0.00259804	1.26771	0.19593		+
45	A_0005	2-Hydroxybutyric acid	Lipid metabolism relatives	N.D.	0.000518794	N.A.	3.17096e-05	1<	N.A.		+
46	A_0027	2-Hydroxyglutaric acid	others	0.0361749	0.0544505	0.00287118	0.0118224	1.5052	0.10847		+
47	A_0011	2-Hydroxyvaleric acid	others	N.D.	0.000444544	N.A.	N.A.	1<	N.A.		+
48	A_0094	3'-AMP	Nucleic acid derivative	0.00597497	0.00630825	0.00333833	0.00117598	1.05578	0.88276		+
49	A_0086	3'-CMP-1 2'-CMP-1	Nucleic acid derivative	0.000641758	0.000676432	0.000216923	0.000146017	1.05403	0.83112		+
50	A_0087	3'-CMP-2 2'-CMP-2	Nucleic acid derivative	0.00293427	0.00327803	0.00188475	0.000748208	1.11715	0.79078		+
51	C_0014	3-Aminoisobutyric acid	Amino acid derivative	0.00680984	0.00397289	0.00308806	0.00047433	0.583404	0.25091		+
52	A_0013	5-Oxoproline	Amino acid derivative	0.00614536	0.0100984	0.00300684	0.00112381	1.64326	0.13854		+
53	C_0088	ADMA	Amino acid derivative	0.0349978	0.0449259	0.000991555	0.00825249	1.28368	0.17086		+
54	A_0108	ADP	Central carbon metabolism / Nucleotide metabolism	0.000947535	0.00121917	7.49926e-05	0.00025152	1.28667	0.19563		+
55	C_0048	Adenine	Nucleic acid derivative	0.0025626	0.00335365	0.000504088	0.000916539	1.30869	0.27864		+
56	C_0007	Ala	Basic amino acid	1.73627	2.35618	0.0741688	0.376439	1.35703	0.098925		+
57	C_0073	Arg	Basic amino acid	1.37476	1.85484	0.0495499	0.406163	1.34921	0.1755		+
58	C_0115	Arg-Glu	peptide	0.00203174	0.00300269	0.000145878	0.000665056	1.47789	0.12123		+
59	C_0113	Argininosuccinic acid	Amino acid derivative	0.00107942	0.00138785	0.000273661	0.000229636	1.28573	0.21123		+
60	C_0044	Asn	Basic amino acid	0.384151	0.565552	0.00756835	0.12637	1.47221	0.13027		+
61	C_0047	Asp	Basic amino acid	0.97692	1.37937	0.0951279	0.327094	1.41196	0.1587		+
62	A_0115	CDP-choline	Lipid metabolism relatives	0.000215072	0.000209457	2.78207e-05	0.000116322	0.973892	0.94191		+
63	A_0088	CMP	Nucleic acid derivative	0.000608446	0.000656431	7.59497e-05	0.000173877	1.07886	0.69361		+
64	C_0011	Cadaverine	others	0.00320745	0.00477199	0.00131993	0.00319306	1.48778	0.50775		+
65	A_0106	Cholic acid	others	0.0028512	0.00367907	0.00036104	0.00150868	1.29036	0.44417		+
66	C_0015	Choline	Lipid metabolism relatives	0.831799	1.17094	0.161652	0.227677	1.40772	0.11073		+
67	C_0021	Creatinine	Amino acid metabolism relatives	0.0962229	0.151064	0.0526543	0.0146889	1.56994	0.20732		+
68	C_0096	Cystathionine	Lipid metabolism relatives	0.00501381	0.00631168	0.000654407	0.00120881	1.25886	0.19814		+
69	C_0017	Diethanolamine	others	0.00155028	N.D.	N.A.	N.A.	<1	N.A.		+
70	C_0002	Ethanolamine	others	0.189626	0.260485	0.0444318	0.0718947	1.37367	0.23361		+
71	A_0023	Ethanolamine phosphate	others	0.0122825	0.0135326	0.00119589	0.00157439	1.10178	0.33905		+
72	A_0076	Fructose 6-phosphate	Central carbon metabolism intermediates	0.00295943	0.0030471	0.000662229	0.000589031	1.02962	0.87239		+
73	C_0013	GABA	Urea cycle relating metaboloism	0.0183876	0.0269759	0.00323525	0.0060969	1.46707	0.11883		+
74	C_0075	Galactosamine Glucosamine	Carbohydrate metaboloism intermediates	0.00507998	0.00543915	0.0010126	0.00125877	1.0707	0.72063		+
75	C_0058	Gln	Basic amino acid	0.855648	1.2502	0.0460284	0.257102	1.46111	0.11292		+
76	C_0060	Glu	Basic amino acid	1.59961	2.24394	0.0949721	0.458049	1.4028	0.12982		+
77	A_0057	Glucuronic acid-2 Galacturonic acid-2	Central carbon metabolism intermediates	N.D.	0.000360782	N.A.	N.A.	1<	N.A.		+
78	C_0003	Gly	Basic amino acid	0.696523	0.948781	0.038109	0.167149	1.36217	0.11397		+
79	C_0043	Gly-Gly	peptide	0.0135853	0.0137131	0.00223959	0.00541905	1.00941	0.97254		+
80	A_0007	Glyceric acid	Lipid metabolism relatives	0.00465971	0.00709832	0.00168742	0.00106367	1.52334	0.11443		+
81	C_0010	Glycerol		0.346	0.347138	0.0649135	0.0422518	1.00329	0.98111		+
82	A_0040	Glycerol 2-phosphate		0.00080638	0.000894177	0.00019528	0.000381865	1.10888	0.74653		+
83	C_0105	Glycerophosphocholine	Lipid metabolism relatives	0.603868	0.697236	0.0361696	0.108622	1.15462	0.27193		+
84	C_0023	Guanidoacetic acid	Urea cycle relating metaboloism	0.00516233	0.00939635	0.000405487	0.00300432	1.82018	0.1323		+
85	C_0065	His	Basic amino acid	0.574352	0.791138	0.0259492	0.177268	1.37745	0.16581		+
86	C_0111	His-Glu	peptide	0.0010647	0.00185656	0.000288176	0.00115954	1.74374	0.35852		+
87	A_0047	Homovanillic acid	others	0.000194674	0.000274812	4.90049e-05	4.73987e-05	1.41165	0.11154		+
88	C_0041	Ile	Basic amino acid	1.96877	2.77197	0.0437192	0.600678	1.40797	0.14582		+
89	C_0036	Imidazole-4-acetic acid	Urea cycle relating metaboloism	0.00630387	0.00973453	0.00317196	0.000719841	1.54421	0.19733		+
90	A_0012	Isethionic acid	Amino acid metabolism relatives	0.000773163	0.00092432	0.000127474	6.4653e-05	1.1955	0.16547		+
91	C_0061	Isoglutamic acid	others	0.00979651	0.0138362	0.00168274	0.00201787	1.41236	0.058106		+
92	A_0041	Isovalerylalanine N-Acetylleucine	others	0.000187745	0.000265468	7.37524e-06	4.90501e-05	1.41398	0.10667		+
93	C_0103	Isovalerylcarnitine	others	N.D.	0.00177076	N.A.	0.000107001	1<	N.A.		+
94	A_0004	Lactic acid	Central carbon metabolism intermediates	0.153271	0.219358	0.0487127	0.0184106	1.43118	0.13065		+
95	C_0042	Leu	Basic amino acid	3.67986	5.11228	0.185997	1.1326	1.38926	0.15664		+
96	C_0059	Lys	Basic amino acid	1.85912	2.5193	0.0706543	0.509236	1.35511	0.15142		+
97	C_0062	Met	Basic amino acid	0.627615	0.886709	0.0253756	0.200576	1.41282	0.15268		+
98	C_0087	N-Acetylhistidine	Amino acid derivative	0.00124659	0.00137585	N.A.	0.000486544	1.10369	N.A.		+
99	A_0053	N-Acetylmethionine	Amino acid derivative	0.000425097	0.00071798	9.02796e-05	0.000258991	1.68898	0.18051		+
100	C_0084	N6,N6,N6-Trimethyllysine	Lipid metabolism relatives	0.0103926	0.0137331	0.00189461	0.0018766	1.32144	0.095841		+
101	C_0082	N6-Acetyllysine	Amino acid derivative	0.00545323	0.00688039	0.000940808	0.00148574	1.26171	0.24472		+
102	C_0033	Nicotinic acid	others	0.00189165	0.00307881	0.00120206	0.00131826	1.62758	0.38951		+
103	C_0083	Nω-Methylarginine	others	0.0034836	0.00437164	0.000172628	0.000870377	1.25492	0.21596		+
104	C_0091	O-Acetylcarnitine	Lipid metabolism relatives	0.00434299	0.00436254	0.000161751	0.00112278	1.0045	0.9788		+
105	C_0066	O-Acetylhomoserine 2-Aminoadipic acid		0.0014176	0.00147685	0.000550258	0.000368573	1.0418	0.91235		+
106	C_0045	Ornithine	Amino acid derivative	0.071822	0.0794793	0.00967751	0.00537552	1.10661	0.31376		+
107	A_0066	Pantothenic acid	others	0.00307116	0.00430637	0.00115297	0.000291074	1.4022	0.19939		+
108	C_0070	Phe	Basic amino acid	1.33904	1.93125	0.0623603	0.410335	1.44227	0.12656		+
109	C_0022	Pro	Basic amino acid	1.59056	2.08399	0.074794	0.361446	1.31023	0.13659		+
110	A_0097	Prostaglandin E2	Lipid metabolism relatives	N.D.	0.000161679	N.A.	3.43116e-05	1<	N.A.		+
111	C_0006	Putrescine	others	0.00785805	0.010142	0.00502027	0.00613303	1.29065	0.64486		+
112	C_0071	Pyridoxine	Co-enzyme/co-enzyme derivatives	0.00120883	0.00192047	0.000627393	0.000411573	1.5887	0.18696		+
113	A_0068	Ribulose 5-phosphate	Central carbon metabolism intermediates	0.00657983	0.00811206	0.000812556	0.00223932	1.23287	0.36022		+
114	C_0120	S-Adenosylhomocysteine	Lipid metabolism relatives	0.000565789	0.000735916	N.A.	0.000260477	1.30069	N.A.		+
115	C_0089	SDMA	Amino acid derivative	0.0045694	0.0062323	0.000799701	0.000980602	1.36392	0.087832		+
116	C_0009	Sarcosine	Lipid metabolism relatives	0.00399477	0.00236977	N.A.	N.A.	0.593219	N.A.		+
117	A_0080	Sedoheptulose 7-phosphate	Central carbon metabolism intermediates	0.00201543	0.00253935	0.000202563	0.000666798	1.25995	0.30515		+
118	C_0016	Ser	Basic amino acid	1.0303	1.40702	0.0526463	0.254662	1.36564	0.11907		+
119	C_0057	Spermidine	others	0.00770822	0.0112591	0.00152224	0.00303676	1.46066	0.1696		+
120	C_0055	Stachydrine	Amino acid metabolism relatives	0.00203445	0.00205431	N.A.	3.45576e-05	1.00976	N.A.		+
121	A_0077	Sulfotyrosine	others	0.000128357	0.000144409	3.5084e-06	3.53682e-05	1.12506	0.51485		+
122	A_0118	Taurocholic acid	others	0.172046	0.283637	0.0605513	0.115746	1.64861	0.23499		+
123	A_0031	Terephthalic acid	others	0.000470057	0.000523264	7.89726e-05	2.43104e-05	1.11319	0.36474		+
124	C_0076	Theobromine	others	0.0182923	0.0189191	0.00539782	0.00010413	1.03426	0.85922		+
125	C_0027	Thr	Basic amino acid	0.981787	1.37838	0.0532661	0.281269	1.40395	0.13008		+
126	C_0050	Trigonelline	others	0.00245614	0.00243434	N.A.	9.2991e-05	0.991126	N.A.		+
127	C_0001	Trimethylamine	others	0.00663085	0.00946386	0.00137287	0.00131562	1.42725	0.13733		+
128	C_0004	Trimethylamine N-oxide	others	0.00257349	0.00194604	0.00094667	8.55217e-05	0.756187	0.52009		+
129	C_0092	Trp	Basic amino acid	0.22016	0.325653	0.0156689	0.0821696	1.47917	0.15191		+
130	C_0077	Tyr	Basic amino acid	0.702262	1.00702	0.0128819	0.176265	1.43396	0.094981		+
131	C_0118	Tyr-Glu	peptide	N.D.	0.00173074	N.A.	0.000886439	1<	N.A.		+
132	A_0089	UMP	Nucleic acid derivative	0.00020894	0.000186655	3.4125e-06	2.7432e-05	0.893338	0.29369		+
133	C_0020	Uracil	Nucleic acid derivative	0.0216579	0.0248673	0.000869029	0.00192382	1.14819	0.084459		+
134	A_0034	Uric acid	Nucleic acid derivative	0.000897352	0.00123457	0.000129603	0.000324971	1.37579	0.20662		+
135	C_0102	Uridine	Nucleic acid derivative	0.00380956	0.00469777	8.63465e-05	0.0012415	1.23315	0.3408		+
136	C_0024	Val	Basic amino acid	2.14912	2.91979	0.111779	0.592283	1.3586	0.1487		+
137	A_0032	XA0012	others	0.000804355	0.00113575	0.000182893	0.000197709	1.412	0.10049		+
138	C_0037	XC0017	others	0.00308063	0.00267343	0.00193182	0.000854624	0.867821	0.76226		+
139	A_0028	Xanthine	Nucleic acid derivative	0.00919625	0.0108505	0.00126819	0.000693731	1.17988	0.13885		+
140	A_0083	dCMP	Nucleic acid derivative	0.0010732	0.00150625	0.000284137	0.000275173	1.4035	0.13088		+
141	A_0085	dTMP	Nucleic acid derivative	0.00222497	0.00229782	0.000795205	0.000457679	1.03274	0.89883		+
142	A_0073	myo-Inositol 1-phosphate myo-Inositol 3-phosphate	others	0.0145173	0.0167629	0.00253683	0.00342714	1.15468	0.41736		+
143	A_0072	myo-Inositol 2-phosphate	others	0.000687471	0.00101703	0.000255796	0.000262826	1.47938	0.19465		+
144	A_0035	p-Hydroxymandelic acid	others	0.000232584	N.D.	N.A.	N.A.	<1	N.A.		+
145	C_0038	trans-Glutaconic acid	others	0.0145427	0.0213108	0.000704227	0.00432952	1.46539	0.11003		+
146	C_0008	β-Ala	Amino acid derivative	0.0139567	0.00861086	0.0051717	0.00256922	0.616971	0.20931		+
147	C_0094	β-Ala-Lys	peptide	N.D.	0.00438738	N.A.	N.A.	1<	N.A.		+
ID consists of analysis mode and number. 'C' and 'A' showed cation and anion modes, respectively.
N.D. (Not Detected): The target peak or metabolite was below detection limits.
N.A. (Not Available): The calculation was impossible because of insufficience of the data.
|| The p-value is computed by Welch's t-test. (*<0.05, **<0.01, ***<0.001)
& The classification based on Fig. 4

## Sheet: Additional file 3
List of 53 intestinal metabolites increased significantly in probiotic-fed fish (group IFP > IFC)
No.	ID	Compound name	Functional group	Mean		SD		Ratio			Classification &	Pellet chow
				IFC	IFP	IFC	IFP	IFP vs IFC	p-value ||
1	C_0054	1-Methyl-4-imidazoleacetic acid	others	0.00799154	0.0152739	0.00126419	0.000142774	1.91126	0.0092122	**	a	–
2	A_0046	Allantoic acid	others	0.000689778	0.00123735	0.000289006	0.000196091	1.79383	0.061156			–
3	A_0044	Ascorbic acid	Co-enzyme/co-enzyme derivatives	0.00441263	0.00832011	0.00169602	0.00146333	1.88552	0.040199	*		–
4	C_0093	Carboxymethyllysine	Amino acid derivative	0.00666914	0.0101951	0.00203165	0.00190018	1.52869	0.093434			–
5	C_0122	Cysteine glutathione disulfide	others	0.0126203	0.0190179	0.00222389	0.00391153	1.50693	0.086074			–
6	A_0029	Cysteinesulfinic acid	Lipid metabolism relatives	0.000298614	0.000934246	0.00023438	0.000566912	3.1286	0.18204			–
7	A_0101	FAD_divalent	Co-enzyme/co-enzyme derivatives	0.000125383	0.00017843	9.36004e-06	1.23901e-05	1.42308	0.0051127	**		–
8	C_0085	Homocitrulline	Amino acid derivative	N.D.	0.00160667	N.A.	0.000286484	1<	N.A.			–
9	A_0048	Homocysteic acid	Lipid metabolism relatives	0.000200432	0.000394633	9.52766e-06	8.33004e-05	1.96891	0.054488			–
10	C_0079	2-(Creatinine-3-yl)propionic acid	others	0.0018552	0.00341292	0.000159575	0.000640047	1.83965	0.044888	*	b	+
11	A_0020	2-Hydroxy-4-methylvaleric acid	others	0.000402371	0.000654313	5.08045e-05	0.000136782	1.62615	0.071561			+
12	A_0006	3-Hydroxybutyric acid	Central carbon metabolism / Lipid and amino acid metabolism	0.00114143	0.00181858	0.000371714	0.000254585	1.59325	0.06773			+
13	C_0064	4-(β-Acetylaminoethyl)imidazole	others	0.000695796	0.00159519	0.000523134	0.000492642	2.29261	0.18449			+
14	C_0025	5-Aminovaleric acid	Amino acid derivative	0.023193	0.0415936	0.00608444	0.00243188	1.79337	0.022499	*		+
15	C_0068	5-Hydroxylysine	Amino acid derivative	0.00167307	0.00323902	9.12242e-05	0.000225309	1.93598	0.002712	**		+
16	A_0095	AMP	Nucleic acid derivative	0.00034684	0.000448304	2.64978e-05	4.77967e-05	1.29254	0.046061	*		+
17	C_0030	Anserine_divalent	Urea cycle relating metaboloism	0.002104	0.00346899	0.000181258	0.000668852	1.64876	0.062783			+
18	C_0026	Betaine	Lipid metabolism relatives	0.0203824	0.0365563	0.00245779	0.00778766	1.79353	0.058257			+
19	C_0029	Betaine aldehyde_+H2O	Lipid metabolism relatives	0.00206009	0.00371215	0.000765885	0.000152604	1.80194	0.059698			+
20	C_0098	Butyrylcarnitine	others	N.D.	0.00134377	N.A.	0.000280445	1<	N.A.			+
21	C_0067	Carnitine	Lipid metabolism relatives	0.0269169	0.0399289	0.0019044	0.00368216	1.48341	0.012233	*		+
22	A_0055	Citric acid	Central carbon metabolism intermediates	N.D.	0.00972319	N.A.	0.00326679	1<	N.A.			+
23	C_0074	Citrulline	Amino acid derivative	0.0640322	0.105091	0.0134538	0.0074799	1.64122	0.017398	*		+
24	C_0040	Creatine	Amino acid derivative	0.516389	0.744069	0.0992429	0.0509134	1.44091	0.038805	*		+
25	A_0036	Cysteic acid	Lipid metabolism relatives	0.000144458	0.000299265	4.17853e-05	3.77079e-05	2.07164	0.0091104	**		+
26	A_0008	Fumaric acid	Central carbon metabolism intermediates	0.00212085	0.00306738	0.000438405	0.000379938	1.4463	0.04865	*		+
27	A_0063	Glucaric acid	Carbohydrate metaboloism intermediates	0.000523045	0.000869577	0.000202778	5.45395e-05	1.66253	0.088872			+
28	A_0059	Gluconic acid	Central carbon metabolism intermediates	0.00529029	0.00867398	0.00221205	0.00109812	1.6396	0.10032			+
29	A_0074	Glucose 1-phosphate	Central carbon metabolism intermediates	0.00119311	0.00218532	0.000354859	0.000244577	1.83161	0.020546	*		+
30	A_0058	Glucuronic acid-1 Galacturonic acid-1	Carbohydrate metaboloism intermediates	0.00100624	0.0015037	0.00018159	0.00029626	1.49438	0.081215			+
31	C_0116	Glutathione (GSSG)_divalent	others	0.0153766	0.0230892	0.00406909	0.00325476	1.50158	0.065333			+
32	A_0018	Glutaric acid	Carbohydrate metaboloism intermediates	0.00342445	0.00442839	0.000445586	0.000350275	1.29317	0.04015	*		+
33	A_0039	Glycerol 3-phosphate	Lipid metabolism relatives	0.112154	0.168985	0.0213913	0.0314679	1.50672	0.069097			+
34	C_0110	Guanosine	Nucleic acid derivative	0.0333522	0.0496474	0.00360227	0.00693647	1.48858	0.036365	*		+
35	C_0039	Hydroxyproline	Amino acid derivative	0.0379564	0.0687262	0.0112034	0.00247974	1.81066	0.036179	*		+
36	C_0049	Hypoxanthine	Nucleic acid derivative	0.0892593	0.107286	0.00670589	0.00285616	1.20196	0.028765	*		+
37	C_0109	Inosine	Nucleic acid derivative	0.0600994	0.099197	0.00644793	0.015574	1.65055	0.034415	*		+
38	A_0021	Malic acid	Central carbon metabolism intermediates	0.0373345	0.0577451	0.00853737	0.00542268	1.54669	0.032673	*		+
39	C_0069	Methionine sulfoxide	Amino acid derivative	0.0123029	0.0207876	0.00279052	0.00270369	1.68965	0.019433	*		+
40	A_0043	N-Acetylaspartic acid	Amino acid derivative	0.000198	0.000382878	7.31544e-05	5.26678e-05	1.93372	0.027834	*		+
41	A_0081	N-Acetylglucosamine 1-phosphate	Central carbon metabolism intermediates	0.000190822	0.000288658	2.65568e-05	4.98252e-05	1.51271	0.056374			+
42	A_0052	N-Acetylglutamic acid	Amino acid derivative	0.000204623	0.000421008	5.04221e-05	5.32227e-05	2.05748	0.0069785	**		+
43	A_0084	N-Acetylneuraminic acid	Central carbon metabolism intermediates	0.00161014	0.00253974	0.000132659	0.000305547	1.57734	0.02094	*		+
44	C_0080	N8-Acetylspermidine	others	0.0013611	0.00256564	0.000466148	0.000443324	1.88497	0.031694	*		+
45	C_0032	Nicotinamide	Co-enzyme/co-enzyme derivatives	0.0115785	0.0165923	0.0012513	0.00199738	1.43303	0.028579	*		+
46	C_0078	Phosphorylcholine	Lipid metabolism relatives	0.183715	0.272054	0.0465001	0.033138	1.48085	0.061499			+
47	A_0010	Succinic acid	Central carbon metabolism intermediates	0.0324646	0.0488804	0.00708322	0.00784362	1.50565	0.055238			+
48	C_0034	Taurine	Amino acid metabolism relatives	0.822111	1.04841	0.0382973	0.0785384	1.27526	0.022197	*		+
49	C_0106	Thiamine	Co-enzyme/co-enzyme derivatives	0.00340439	0.00573758	0.00114749	0.000809428	1.68535	0.05124			+
50	A_0022	Threonic acid	others	0.0023427	0.00466755	0.00076273	0.000367316	1.99237	0.01933	*		+
51	A_0024	XA0004	others	0.000366818	0.000667142	0.000165166	0.000109341	1.81873	0.067573			+
52	A_0069	XA0033	others	0.0379332	0.0553662	0.00929112	0.00203847	1.45957	0.076815			+
53	C_0056	γ-Butyrobetaine	Amino acid metabolism relatives	0.00973256	0.0184768	0.00221699	0.00128441	1.89846	0.0079968	**		+
ID consists of analysis mode and number. 'C' and 'A' showed cation and anion modes, respectively.
N.D. (Not Detected): The target peak or metabolite was below detection limits.
N.A. (Not Available): The calculation was impossible because of insufficience of the data.
|| The p-value is computed by Welch's t-test. (*<0.05, **<0.01, ***<0.001), while another metabolites increased at least 1.5-fold (p<0.1) in probiotic group compared to control group
& The classification based on Fig. 4

## Sheet: Additional file 4
List of 160 metabolites showing no significant change in the serum
No.	ID	Compound name	Mean		SD		Ratio		Intestine
			SerC	SerP	SerC	SerP	SerP vs SerC	p-value ||
1	C_0049	1-Methyl-4-imidazoleacetic acid	0.00109328	0.0015017	0.000311754	0.000155239	1.37357	0.13723	–
2	C_0068	1-Methylhistidine 3-Methylhistidine	0.000600341	0.000502353	7.6348e-05	7.55546e-05	0.83678	0.18925	+
3	C_0083	11-Aminoundecanoic acid	0.000198973	0.000166075	N.A.	N.A.	0.834661	N.A.	–
4	C_0104	2'-Deoxyguanosine	0.000120259	0.000130195	2.93764e-05	1.60185e-05	1.08262	0.71973	+
5	C_0012	2-Aminoisobutyric acid 2-Aminobutyric acid	0.00369056	0.0037817	0.000275417	0.000377482	1.02469	0.75398	–
6	A_0023	2-Hydroxy-4-methylvaleric acid	0.000521167	0.000710586	0.000182268	0.000142258	1.36345	0.23289	+
7	A_0010	2-Hydroxybutyric acid	0.000475533	0.000415139	0.000149482	0.000155374	0.872997	0.65297	+
8	A_0030	2-Hydroxyglutaric acid	0.00190427	0.00140456	0.000841324	0.000350034	0.737584	0.41996	+
9	A_0015	2-Hydroxyvaleric acid	0.000310805	0.000409909	8.48722e-05	0.000135247	1.31886	0.35335	+
10	A_0029	2-Oxoglutaric acid	0.000617222	0.000691958	0.00012524	0.000108977	1.12108	0.47989	–
11	A_0013	2-Oxoisovaleric acid	0.00036124	0.000494251	7.82646e-05	0.000160828	1.3682	0.29097	–
12	C_0013	3-Aminoisobutyric acid	0.00257543	0.00175006	0.000999541	0.000696509	0.679523	0.31289	+
13	C_0010	3-Aminopropane-1,2-diol	N.D.	0.000109818	N.A.	1.50954e-05	1<	N.A.	–
14	A_0009	3-Hydroxybutyric acid	0.00534264	0.00585349	0.00264828	0.000108035	1.09562	0.77017	+
15	C_0093	3-Hydroxykynurenine	0.000162837	0.000214387	5.32484e-06	2.80799e-05	1.31657	0.22418	–
16	A_0005	3-Hydroxypropionic acid	0.000898532	N.D.	N.A.	N.A.	<1	N.A.	–
17	C_0089	3-Methoxytyrosine	0.000667985	0.000759397	9.31867e-05	8.07059e-05	1.13685	0.26967	–
18	A_0047	3-Phosphoglyceric acid	0.000186499	0.000124969	2.66404e-05	7.66964e-06	0.670079	0.16728	+
19	A_0022	3-Ureidopropionic acid	0.000148282	0.000158695	5.95033e-05	5.21866e-05	1.07022	0.83109	+
20	C_0060	4-(β-Acetylaminoethyl)imidazole	0.000233736	0.000370475	5.47237e-05	0.000183877	1.58502	0.32607	+
21	A_0020	4-Methyl-2-oxovaleric acid 3-Methyl-2-oxovaleric acid	0.00137777	0.00176605	0.000303559	0.000484339	1.28182	0.31593	+
22	C_0064	5-Hydroxylysine	0.000627165	0.000823823	0.000120291	8.94074e-05	1.31357	0.091015	+
23	A_0059	5-Methoxyindoleacetic acid	4.89952e-05	N.D.	N.A.	N.A.	<1	N.A.	–
24	A_0017	5-Oxoproline	0.000629631	0.000806901	0.000262414	4.92394e-05	1.28154	0.36238	+
25	A_0007	Acetoacetic acid	N.D.	0.000118142	N.A.	7.83485e-06	1<	N.A.	–
26	C_0045	Adenine	0.00273962	0.00221155	0.000818464	0.000453892	0.807247	0.3979	+
27	C_0078	Adrenaline	0.000252708	0.00027079	4.7853e-05	9.47314e-06	1.07155	0.68745	–
28	C_0007	Ala	0.178495	0.186109	0.0116741	0.0218401	1.04266	0.63064	+
29	A_0045	Allantoic acid	0.000145019	0.000173301	1.20356e-05	2.35283e-06	1.19502	0.050703	+
30	C_0029	Anserine_divalent	0.00136568	0.00124216	0.000413335	0.000170578	0.909549	0.66881	+
31	C_0071	Arg	0.0918291	0.0869989	0.0102606	0.000722426	0.947401	0.50072	+
32	C_0111	Arg-Glu	0.000215047	0.000169565	3.92853e-05	4.41836e-05	0.788499	0.25445	+
33	C_0110	Argininosuccinic acid	0.00044249	0.000501219	0.000157207	6.92097e-05	1.13272	0.59889	+
34	C_0042	Asn	0.00314198	0.00385964	0.00112873	0.000712781	1.22841	0.41344	+
35	C_0044	Asp	0.0120689	0.0104502	0.00104601	0.00242994	0.865876	0.37425	+
36	C_0024	Betaine	0.0135474	0.0171361	0.00321052	0.00158743	1.2649	0.18347	+
37	C_0095	Butyrylcarnitine	0.000318933	0.000234998	N.A.	N.A.	0.736827	N.A.	+
38	C_0063	Carnitine	0.00170415	0.00167321	0.000273572	0.000444413	0.981845	0.9241	+
39	C_0016	Choline	0.0239537	0.0216332	0.00139823	0.000577439	0.903128	0.086844	+
40	A_0018	Citraconic acid	0.000113748	7.60224e-05	N.A.	N.A.	0.668343	N.A.	+
41	A_0051	Citric acid	0.0207026	0.0241643	0.00446744	0.00084815	1.16721	0.31051	+
42	C_0039	Creatine	0.0563603	0.0584309	0.0231048	0.00875834	1.03674	0.89524	+
43	C_0021	Creatinine	0.0160109	0.0217162	0.00446255	0.00159415	1.35634	0.14621	+
44	C_0118	Cysteine glutathione disulfide	0.000724912	0.000756303	0.000156044	5.70534e-05	1.0433	0.76868	+
45	C_0097	Cystine	0.000945447	0.00077591	0.000104934	0.000143052	0.820681	0.17962	+
46	C_0019	Cytosine	0.00026581	0.000291158	4.8543e-05	5.50251e-05	1.09536	0.58233	+
47	A_0041	Decanoic acid	0.000100206	9.98198e-05	N.A.	7.88124e-06	0.996144	N.A.	–
48	C_0018	Diethanolamine	0.000484291	0.00117417	0.000190129	0.00132145	2.42451	0.46246	+
49	C_0102	Dyphylline	0.0106951	0.0154228	0.00134368	0.00510674	1.44204	0.24624	+
50	C_0002	Ethanolamine	0.00426425	0.00411079	0.00040164	0.000181749	0.964013	0.59208	+
51	A_0026	Ethanolamine phosphate	0.000343508	0.000316744	8.45267e-05	3.41755e-05	0.922085	0.65058	+
52	A_0043	Formiminoglutamic acid	4.47818e-05	5.97062e-05	5.5396e-06	9.66667e-06	1.33327	0.097956	–
53	A_0070	Fructose 6-phosphate	9.18122e-05	7.47385e-05	2.37094e-05	2.87168e-05	0.814037	0.52768	+
54	A_0012	Fumaric acid	0.000371986	0.000287339	0.00014505	4.141e-05	0.772445	0.4211	+
55	C_0015	GABA	0.000475655	0.000519574	N.A.	3.5352e-05	1.09233	N.A.	+
56	C_0053	Gln	0.0341398	0.0391696	0.00181161	0.00261695	1.14733	0.05919	+
57	C_0056	Glu	0.0170948	0.0194513	0.00368969	0.00100121	1.13785	0.38507	+
58	A_0061	Glucaric acid	6.79278e-05	8.46095e-05	2.68e-05	1.15652e-05	1.24558	0.40193	+
59	A_0056	Gluconic acid	0.000485755	0.000544605	8.97246e-05	9.86064e-05	1.12115	0.56531	+
60	A_0069	Glucose 6-phosphate	0.000368609	0.000367137	0.000149072	8.93698e-05	0.996008	0.98915	+
61	A_0054	Glucuronic acid-2 Galacturonic acid-2	0.000194371	0.000179465	4.69876e-05	2.73749e-05	0.923315	0.66535	+
62	A_0021	Glutaric acid	0.000252509	0.000207594	0.000110553	6.97934e-06	0.822124	0.55472	+
63	C_0112	Glutathione (GSSG)_divalent	0.000800222	0.00104964	0.000358208	0.000232718	1.31168	0.37774	+
64	C_0004	Gly	0.00933592	0.00773056	0.00246731	0.0014033	0.828045	0.39597	+
65	A_0011	Glyceric acid	0.000145089	0.000174209	2.62743e-05	1.74863e-05	1.2007	0.19571	+
66	C_0011	Glycerol	0.117495	0.175427	0.0289848	0.0459357	1.49305	0.15155	+
67	A_0040	Glycerol 3-phosphate	0.00121954	0.000983515	0.00017479	8.46904e-05	0.806466	0.12943	+
68	C_0059	Guanine	0.000783896	0.00052095	0.000368553	0.000171165	0.664566	0.36398	–
69	C_0108	Guanosine	0.00165408	0.00206495	0.000388496	0.000793669	1.24839	0.48127	+
70	A_0055	Gulonic acid	0.000573788	0.000696213	0.000223388	2.8745e-05	1.21336	0.4431	–
71	C_0061	His	0.0216612	0.023037	0.00134509	0.000932942	1.06351	0.22752	+
72	C_0080	Homocitrulline	0.00432618	0.00449207	0.00122912	0.000260886	1.03835	0.83881	+
73	A_0046	Homovanillic acid	0.000451296	0.00068626	0.000200347	0.000216557	1.52064	0.24025	+
74	C_0038	Hydroxyproline	0.00988548	0.00976325	0.00169969	0.00155697	0.987635	0.93127	+
75	C_0046	Hypoxanthine	0.0181494	0.0169898	0.00464712	0.00361175	0.936107	0.75107	+
76	A_0082	IMP	5.17318e-05	0.000430518	1.04056e-05	N.A.	8.32212	N.A.	–
77	C_0041	Ile	0.0703981	0.0667753	0.00810655	0.00104202	0.948539	0.52067	+
78	C_0035	Imidazole-4-acetic acid	0.000423356	0.000503461	9.80984e-05	0.000112108	1.18922	0.40524	+
79	C_0106	Inosine	0.000849548	0.00198579	0.000278404	0.000916232	2.33746	0.15611	+
80	A_0016	Isethionic acid	0.000346374	0.000306833	2.29104e-05	5.9469e-05	0.885845	0.37262	+
81	A_0004	Isobutyric acid Butyric acid	9.44714e-05	8.75174e-05	1.55963e-05	9.51697e-06	0.92639	0.65391	–
82	A_0050	Isocitric acid	0.000741082	0.000703811	0.000210892	9.33004e-05	0.949706	0.79922	–
83	C_0055	Isoglutamic acid	0.000329149	0.00041645	0.000115737	7.42899e-05	1.26523	0.34308	+
84	A_0008	Isovaleric acid Valeric acid	N.D.	8.48667e-05	N.A.	N.A.	1<	N.A.	–
85	A_0019	Itaconic acid	0.000115102	N.D.	N.A.	N.A.	<1	N.A.	+
86	A_0006	Lactic acid	0.167074	0.149205	0.0366451	0.0202288	0.893047	0.51144	+
87	A_0058	Lauric acid	0.00196046	0.00176052	0.000307843	0.000104529	0.898012	0.38019	+
88	C_0040	Leu	0.165714	0.166164	0.01572	0.00454876	1.00272	0.96578	+
89	C_0054	Lys	0.0750768	0.0721262	0.00275673	0.0020463	0.9607	0.2166	+
90	A_0024	Malic acid	0.00668468	0.00484136	0.00294252	0.000982781	0.724247	0.39443	+
91	C_0057	Met	0.0214396	0.0220013	0.000371771	0.00246968	1.0262	0.73302	+
92	C_0065	Methionine sulfoxide	0.018324	0.0237351	0.00713883	0.00376014	1.2953	0.32866	+
93	C_0003	Methylguanidine	0.00184001	0.00187536	N.A.	N.A.	1.01921	N.A.	–
94	A_0060	Mucic acid	0.000106705	0.000125644	2.89825e-05	1.1182e-05	1.17749	0.37962	–
95	A_0044	N-Acetylaspartic acid	6.46901e-05	6.65196e-05	2.71506e-05	N.A.	1.02828	N.A.	+
96	C_0091	N-Acetylgalactosamine N-Acetylmannosamine N-Acetylglucosamine	0.000936324	0.00117609	0.000167152	0.000187684	1.25608	0.17474	+
97	A_0049	N-Acetylglutamine	4.34555e-05	N.D.	N.A.	N.A.	<1	N.A.	–
98	A_0074	N-Acetylneuraminic acid	0.000627604	0.000673786	6.97771e-05	2.65973e-05	1.07358	0.37428	+
99	C_0070	N-Acetylornithine	0.000616625	0.000783634	0.000333276	0.000204824	1.27085	0.61801	–
100	C_0037	N-Acetylputrescine	0.00121051	0.00104215	0.000199652	0.000102045	0.860918	0.2849	–
101	C_0074	N-Methylnorsalsolinol	0.000237691	0.000288005	1.90178e-05	6.44531e-05	1.21167	0.30999	–
102	C_0069	N5-Ethylglutamine	0.00265981	0.00311475	0.000586356	0.000260735	1.17104	0.31378	–
103	C_0079	N6-Acetyllysine	0.00115196	0.00119886	0.000471692	0.000307841	1.04072	0.89335	+
104	C_0062	N6-Methyllysine	0.00223161	0.00241928	0.00028728	6.69625e-05	1.0841	0.37566	–
105	C_0031	Nicotinamide	0.000449198	0.000426284	6.02344e-05	4.5635e-05	0.948989	0.62913	+
106	C_0032	Nicotinic acid	0.000829791	0.00118329	0.000398456	0.000216024	1.42601	0.26735	+
107	C_0086	O-Acetylcarnitine	0.00174741	0.00181836	0.000527334	0.000112057	1.0406	0.83931	+
108	A_0027	Octanoic acid	7.57915e-05	6.91927e-05	6.07159e-06	1.02109e-05	0.912935	0.53012	–
109	C_0109	Ophthalmic acid	0.00026197	0.00025253	4.79523e-05	4.70327e-05	0.963964	0.84622	+
110	C_0043	Ornithine	0.00728176	0.00620288	0.0014561	0.000915912	0.851838	0.3489	+
111	A_0063	Pantothenic acid	0.000309523	0.000331108	0.000118335	4.08604e-05	1.06974	0.78853	+
112	A_0032	Pelargonic acid	0.000183214	0.000176676	3.79719e-05	1.13532e-05	0.964315	0.79831	–
113	C_0058	Penicillamine	0.000562952	0.00071611	9.71488e-05	5.36377e-05	1.27206	0.093491	–
114	C_0066	Phe	0.0561269	0.053099	0.00853154	0.00127803	0.946053	0.60274	+
115	A_0062	Phosphocreatine	8.4017e-05	0.000104646	1.25006e-05	3.19056e-05	1.24553	0.38421	–
116	C_0077	Phosphorylcholine	0.000759076	0.000993565	0.000163078	0.000371275	1.30891	0.39652	+
117	C_0022	Pro	0.0411313	0.0441818	0.00590642	0.00153141	1.07417	0.46836	+
118	A_0003	Pyruvic acid	0.00693886	0.00880486	0.000923378	0.00342402	1.26892	0.44766	+
119	A_0034	Quinolinic acid	9.7426e-05	9.61467e-05	1.73077e-05	9.06736e-06	0.986869	0.93698	–
120	C_0115	Riboflavin	0.00160592	0.00227229	0.000445447	0.000132156	1.41495	0.11235	–
121	A_0065	Ribulose 5-phosphate	7.12751e-05	7.65059e-05	6.61312e-06	1.49711e-05	1.07339	0.71223	+
122	C_0116	S-Adenosylhomocysteine	0.000320997	0.000294498	0.000118639	1.95844e-05	0.917447	0.73773	+
123	C_0084	SDMA	0.000530783	0.000525194	0.000124082	5.10183e-05	0.98947	0.94756	+
124	C_0107	Saccharopine	0.000740007	0.000744602	0.000254752	0.000185789	1.00621	0.98117	–
125	C_0009	Sarcosine	0.00071554	N.D.	N.A.	N.A.	<1	N.A.	+
126	A_0073	Sedoheptulose 7-phosphate	9.21867e-05	4.6652e-05	2.02202e-05	N.A.	0.50606	N.A.	+
127	C_0017	Ser	0.0326495	0.0310376	0.0043755	0.000582441	0.950631	0.58979	+
128	C_0052	Spermidine	0.000105341	9.14261e-05	5.86893e-05	4.2226e-05	0.867904	0.81326	+
129	C_0050	Stachydrine	0.000326069	0.000394024	N.A.	0.000116045	1.20841	N.A.	+
130	A_0014	Succinic acid	0.00259198	0.00182154	0.00125595	0.000180513	0.702758	0.3995	+
131	C_0033	Taurine	0.0188288	0.0194278	0.00530528	0.00461381	1.03181	0.88997	+
132	A_0100	Taurocholic acid	0.000531919	0.000689209	0.000203306	0.000184697	1.2957	0.37789	+
133	A_0033	Terephthalic acid	0.000114085	0.00011621	4.62781e-06	1.99726e-05	1.01862	0.87269	+
134	C_0075	Theobromine	0.00231381	0.00243934	0.000663333	0.000358739	1.05425	0.79145	+
135	C_0103	Thiamine	0.000535639	0.000630575	7.75498e-05	0.000155927	1.17724	0.41617	+
136	C_0026	Thr	0.0404167	0.0392223	0.00237734	0.00419959	0.970449	0.69569	+
137	A_0025	Threonic acid	0.00197387	0.00222654	0.000458093	0.000240228	1.128	0.45924	+
138	C_0005	Trimethylamine N-oxide	0.0140666	0.0147245	0.00585356	0.00219446	1.04677	0.86885	+
139	C_0087	Trp	0.0124054	0.0109319	0.00344436	0.000734781	0.881223	0.53846	+
140	C_0076	Tyr	0.0373586	0.0374512	0.00833215	0.000462502	1.00248	0.98639	+
141	C_0067	Tyr-Arg_divalent	0.000111552	9.96854e-05	2.83216e-05	3.97908e-05	0.893625	0.75579	–
142	C_0082	Tyrosine methyl ester	N.D.	0.000174139	N.A.	1.16303e-05	1<	N.A.	–
143	C_0001	Urea	0.0894626	0.0837782	0.0218685	0.00638458	0.936461	0.70226	–
144	A_0037	Uric acid	0.00391715	0.00405151	0.000169385	0.000338084	1.0343	0.58258	+
145	C_0101	Uridine	0.00313961	0.00361366	0.000698424	0.00133281	1.15099	0.623	+
146	C_0023	Val	0.114927	0.117219	0.0163797	0.00311192	1.01994	0.83264	+
147	A_0028	XA0004	8.86158e-05	9.47649e-05	4.44592e-05	1.063e-05	1.06939	0.83545	+
148	A_0035	XA0012	0.000251879	0.000263931	0.000101874	1.29639e-05	1.04785	0.85721	+
149	A_0052	XA0019	0.000603583	0.000665606	9.26252e-05	0.00014086	1.10276	0.5637	+
150	A_0064	XA0027	0.000222041	N.D.	N.A.	N.A.	<1	N.A.	–
151	A_0067	XA0033	8.30549e-05	0.000107733	2.10542e-05	4.46212e-05	1.29713	0.45312	+
152	A_0068	XA0036 Ascorbate 2-sulfate	0.000293782	0.000325547	2.84949e-05	1.09252e-05	1.10812	0.18414	+
153	C_0090	XC0061	0.000340395	0.000354376	0.000172267	N.A.	1.04107	N.A.	–
154	C_0114	XC0132	0.00102377	0.00132671	0.000164902	5.96172e-05	1.29591	0.072449	+
155	A_0031	Xanthine	0.000975028	0.000827656	0.000256734	0.000195677	0.848854	0.47624	+
156	C_0025	allo-Threonine	0.00124683	0.0013869	0.000274918	0.000223148	1.11234	0.53238	–
157	A_0042	cis-Aconitic acid	0.000616193	0.000590492	0.000127942	7.23955e-05	0.95829	0.78086	–
158	C_0036	trans-Glutaconic acid	0.00132892	0.000981361	0.000622546	0.000210594	0.738464	0.44062	+
159	C_0008	β-Ala	0.00101088	0.000905154	8.38296e-05	0.000292493	0.895414	0.69973	+
160	C_0051	γ-Butyrobetaine	0.00204578	0.0027848	0.00085622	0.000727497	1.36124	0.31972	+
ID consists of analysis mode and number. 'C' and 'A' showed cation and anion modes, respectively.
N.D. (Not Detected): The target peak or metabolite was below detection limits.
N.A. (Not Available): The calculation was impossible because of insufficience of the data.
|| The p-value is computed by Welch's t-test.

## Sheet: Additional file 5
Additional information on metabolite classification (Figure 4)
	Additional information for Fig. 4A		Additional information for Fig. 4B
No.	95 elements included exclusively in feed (group e)		78 elements included exclusively in the intestine (Category iii)	49 elements included exclusively in the serum (Category ii)
1	1-Methylhistamine		1H-Imidazole-4-propionic acid	11-Aminoundecanoic acid
2	2'-Deoxyadenosine 5'-Deoxyadenosine		2-(Creatinine-3-yl)propionic acid	2-Aminoisobutyric acid 2-Aminobutyric acid
3	2'-Deoxyuridine		2-Deoxyglucose 6-phosphate	2-Oxoglutaric acid
4	2-Aminoisobutyric acid 2-Aminobutyric acid		2-Deoxyribose 1-phosphate	2-Oxoisovaleric acid
5	2-Isopropylmalic acid		3'-AMP	3-Aminopropane-1,2-diol
6	2-Phenylethylamine		3'-CMP-1 2'-CMP-1	3-Hydroxykynurenine
7	3'-CMP 2'-CMP		3'-CMP-2 2'-CMP-2	3-Hydroxypropionic acid
8	3-(4-Hydroxyphenyl)propionic acid		4-Acetamidobutanoic acid	3-Methoxytyrosine
9	3-Amino-2-piperidone		5-Aminovaleric acid	5-Methoxyindoleacetic acid
10	3-Guanidinopropionic acid		ADMA	Acetoacetic acid
11	3-Hydroxy-3-methylglutaric acid		ADP	Adrenaline
12	4-Guanidinobutyric acid		AMP	Caffeine
13	4-Methyl-5-thiazoleethanol		Ascorbic acid	Cytosine
14	4-Methylpyrazole		Betaine aldehyde_+H2O	Decanoic acid
15	4-Pyridoxic acid		CDP-choline	Formiminoglutamic acid
16	5-Oxo-2-tetrahydrofurancarboxylic acid		CMP	Guanine
17	Acetylcholine		CMP-N-acetylneuraminate	Gulonic acid
18	Adenosine		Cadaverine	Homocarnosine
19	Agmatine		Cholic acid	IMP
20	Aminoacetone		Cys	Isobutyric acid Butyric acid
21	Ascorbate 2-glucoside		Cysteic acid	Isocitric acid
22	Ascorbate 2-phosphate		Cysteinesulfinic acid	Isovaleric acid Valeric acid
23	Betonicine		Cytidine	Mannosamine
24	Caffeine		FAD_divalent	Methylguanidine
25	Carnosine		GDP	Mucic acid
26	Citramalic acid		Galactosamine Glucosamine	N,N-Dimethylglycine
27	Cytosine		Glucose 1-phosphate	N-Acetylglutamine
28	Daminozide Ala-Ala		Glutathione (GSH)	N-Acetylornithine
29	Decanoic acid		Gly-Asp	N-Acetylputrescine
30	Dihydroorotic acid		Gly-Gly	N-Methylnorsalsolinol
31	Ectoine		Gly-Leu N-Acetyllysine	N5-Ethylglutamine
32	GMP		Glycerol 2-phosphate	N6-Methyllysine
33	Galactosamine-1 Glucosamine-1		Glycerophosphocholine	Octanoic acid
34	Galactosamine-2 Glucosamine-2		Guanidoacetic acid	Pelargonic acid
35	Glu-Glu		His-Glu	Penicillamine
36	Gluconolactone		Homocysteic acid	Phosphocreatine
37	Glucosaminic acid		Hypotaurine	Phosphoenolpyruvic acid
38	Glucuronic acid Galacturonic acid		Isovalerylalanine N-Acetylleucine	Prostaglandin F2α
39	Guanine		Isovalerylcarnitine	Quinolinic acid
40	Hexanoic acid		N-Acetyl-β-alanine	Riboflavin
41	Histamine		N-Acetylglucosamine 1-phosphate	Saccharopine
42	Homoserine		N-Acetylglucosamine 6-phosphate	Tyr-Arg_divalent
43	IMP		N-Acetylglutamic acid	Tyrosine methyl ester
44	Isoamylamine		N-Acetylhistidine	Urea
45	Isobutyric acid Butyric acid		N-Acetylmethionine	XA0027
46	Isocitric acid		N-Carbamoylaspartic acid	XC0061
47	Isopropanolamine		N6,N6,N6-Trimethyllysine	allo-Threonine
48	Isovaleric acid Valeric acid		N8-Acetylspermidine	cis-Aconitic acid
49	Mannosamine		NAD+	γ-Glu-2-aminobutyric acid
50	Methylguanidine		Nω-Methylarginine
51	Metronidazole		O-Acetylhomoserine 2-Aminoadipic acid
52	Mevalonic acid		O-Phosphoserine
53	Mucic acid		O-Succinylhomoserine
54	N,N-Dimethylglycine		Phenylpyruvic acid
55	N-Acetylalanine		Piperidine
56	N-Acetylglycine		Prostaglandin E2
57	N-Acetyllysine-1		Putrescine
58	N-Acetyllysine-2		Pyridoxine
59	N-Acetylornithine		Ribose 5-phosphate
60	N-Acetylphenylalanine		S-Sulfocysteine
61	N-Acetylputrescine		Sulfotyrosine
62	N-Formylglycine		Thiaproline
63	N-Methylproline		Trigonelline
64	N5-Ethylglutamine		Trimethylamine
65	N6-Methyllysine		Tyr-Glu
66	Octanoic acid		UMP
67	Oxamic acid		Uracil
68	Pelargonic acid		XA0065
69	Penicillamine		XC0017
70	Phenaceturic acid		Xanthosine
71	Pipecolic acid		dAMP
72	Propionic acid		dCMP
73	Quinic acid		dTMP
74	Riboflavin		myo-Inositol 1-phosphatemyo-Inositol 3-phosphate
75	Saccharopine		myo-Inositol 2-phosphate
76	Shikimic acid		p-Hydroxymandelic acid
77	Spermine		β-Ala-Lys
78	Sucrose 6'-phosphate		γ-Glu-Val-Gly
79	Thr-Asp-1
80	Thr-Asp-2 Ser-Glu
81	Thymidine
82	Tryptamine
83	Tyramine
84	UDP-N-acetylgalactosamine UDP-N-acetylglucosamine
85	Urea
86	XA0017
87	XC0001
88	XC0016
89	XC0065
90	XC0126
91	allo-Threonine
92	cCMP 2',3'-cCMP
93	cis-Aconitic acid
94	myo-Inositol 1-phosphate myo-Inositol 3-phosphate
95	p-Hydroxybenzoic acid
